# Supplementary material for: A multivariable Mendelian randomization analysis investigating smoking and alcohol consumption in oral and oropharyngeal cancer
Source: Nat Commun. 2020 Nov 27;11:6071. doi: 10.1038/s41467-020-19822-6 (PMC7695733; doi:10.1038/s41467-020-19822-6)
Supplement: Supplementary file 5 — Supplementary Data 1 [file 41467_2020_19822_MOESM5_ESM.xlsx]

## Sheet: Supplementary Data 1
Supplementary Data 1 Single nucleotide polymorphisms (SNPs) robustly and independently related to smoking initiation, comprehensive smoking index and alcohol consumption.
Exposure	SNP	Effect allele	Other allele	Effect allele frequency	Beta	Standard error (SE)
Smoking Initiation
	rs1008078	T	C	0.402	0.012	0.002
	rs1022376	C	T	0.516	-0.007	0.001
	rs10233018	G	A	0.516	0.015	0.002
	rs10279261	A	G	0.618	-0.011	0.002
	rs1030015	T	G	0.52	0.007	0.001
	rs10490159	T	C	0.394	0.012	0.002
	rs1050847	T	C	0.559	-0.009	0.002
	rs10789369	G	A	0.615	-0.013	0.002
	rs10853981	A	G	0.33	0.007	0.001
	rs10885480	C	T	0.284	-0.01	0.002
	rs10914684	A	G	0.324	-0.008	0.002
	rs10945141	A	G	0.263	0.009	0.002
	rs10953957	A	G	0.386	0.009	0.002
	rs10966092	C	T	0.267	-0.01	0.002
	rs11057005	G	A	0.441	-0.01	0.002
	rs1106363	T	C	0.345	0.008	0.001
	rs11076962	C	T	0.279	0.01	0.002
	rs1109480	A	G	0.384	-0.01	0.002
	rs11162019	T	C	0.363	-0.009	0.002
	rs1116690	G	A	0.742	0.01	0.002
	rs1126757	T	C	0.473	0.008	0.002
	rs112725451	T	C	0.169	0.014	0.002
	rs113230003	A	G	0.255	-0.011	0.002
	rs1139897	A	G	0.23	-0.012	0.002
	rs1150668	G	T	0.419	-0.01	0.002
	rs11594623	C	T	0.234	0.013	0.001
	rs11611651	A	G	0.087	0.014	0.003
	rs11642231	A	G	0.369	-0.009	0.002
	rs11713899	C	A	0.171	0.011	0.002
	rs117657830	G	A	0.042	-0.019	0.004
	rs11768481	A	C	0.34	-0.011	0.002
	rs11783093	T	C	0.158	-0.025	0.002
	rs11791671	T	C	0.067	0.013	0.002
	rs118202	T	G	0.812	-0.02	0.002
	rs1187820	T	C	0.439	-0.007	0.001
	rs12022778	C	A	0.202	0.015	0.002
	rs12027999	C	T	0.12	-0.014	0.002
	rs12130857	A	G	0.325	-0.009	0.001
	rs12195240	A	G	0.285	0.013	0.002
	rs12244388	A	G	0.35	0.014	0.002
	rs12474587	T	G	0.429	0.013	0.002
	rs12517438	G	T	0.538	0.011	0.002
	rs12714017	C	T	0.511	0.009	0.002
	rs12739243	C	T	0.221	-0.012	0.002
	rs12878369	A	C	0.415	0.008	0.001
	rs12918191	G	A	0.243	-0.011	0.002
	rs1291821	G	A	0.534	0.008	0.002
	rs13007361	A	G	0.208	0.011	0.002
	rs13110073	C	T	0.395	-0.013	0.002
	rs13261666	T	G	0.517	-0.012	0.002
	rs13392222	C	A	0.139	-0.012	0.002
	rs13437771	G	A	0.155	-0.015	0.002
	rs1373178	G	T	0.588	-0.011	0.002
	rs1381287	T	C	0.467	0.01	0.002
	rs1381775	C	T	0.712	-0.008	0.002
	rs1385108	T	C	0.239	0.012	0.002
	rs13906	T	C	0.109	-0.012	0.003
	rs1435672	C	T	0.56	0.008	0.002
	rs1445649	C	T	0.538	0.011	0.002
	rs1449012	T	C	0.463	-0.007	0.001
	rs1514176	A	G	0.58	-0.011	0.002
	rs1549979	T	C	0.615	-0.013	0.002
	rs160631	G	T	0.731	-0.01	0.002
	rs16826827	C	T	0.124	-0.013	0.002
	rs1714521	C	A	0.411	-0.01	0.002
	rs17197663	A	G	0.125	-0.012	0.002
	rs17229285	T	C	0.505	-0.01	0.002
	rs1733760	C	T	0.51	0.008	0.002
	rs1772572	A	C	0.324	-0.008	0.001
	rs1811739	A	G	0.248	0.011	0.002
	rs1889571	G	T	0.131	0.013	0.002
	rs1901477	G	A	0.511	0.016	0.002
	rs2010921	A	G	0.311	0.009	0.002
	rs2063976	T	C	0.665	-0.01	0.001
	rs2155646	C	T	0.4	0.021	0.002
	rs221988	C	A	0.384	-0.008	0.002
	rs2279829	T	C	0.216	-0.009	0.002
	rs2289791	T	G	0.247	-0.009	0.002
	rs2319545	A	C	0.149	0.011	0.002
	rs2378662	A	G	0.541	0.009	0.002
	rs2526390	T	C	0.334	0.012	0.002
	rs2587507	C	T	0.502	-0.008	0.002
	rs2710634	C	T	0.521	-0.009	0.002
	rs2796793	A	G	0.452	0.008	0.002
	rs281296	A	G	0.357	0.014	0.002
	rs28441558	C	T	0.056	-0.018	0.003
	rs2901785	A	G	0.446	-0.008	0.002
	rs290601	T	C	0.274	0.009	0.002
	rs2925128	T	C	0.385	0.008	0.001
	rs2939756	A	G	0.48	-0.009	0.002
	rs3218116	T	C	0.256	-0.011	0.002
	rs329124	G	A	0.428	-0.009	0.002
	rs34342129	C	T	0.509	-0.007	0.002
	rs34399632	G	A	0.232	0.01	0.002
	rs34553878	G	A	0.111	0.027	0.067
	rs35656245	A	G	0.276	0.009	0.002
	rs3764351	A	G	0.657	-0.008	0.002
	rs3810496	C	T	0.619	0.008	0.001
	rs3811038	C	T	0.279	0.01	0.002
	rs3820277	T	G	0.526	-0.01	0.002
	rs3847244	T	C	0.47	0.01	0.002
	rs3934797	A	G	0.182	-0.013	0.002
	rs4044321	G	A	0.644	-0.014	0.002
	rs42417	T	C	0.691	0.012	0.002
	rs4264267	T	C	0.527	0.007	0.001
	rs4476253	A	G	0.24	-0.011	0.002
	rs4674993	G	A	0.2	-0.013	0.002
	rs4727189	C	T	0.344	0.008	0.002
	rs4752018	A	C	0.231	0.011	0.002
	rs4759229	G	A	0.656	0.01	0.002
	rs4790874	T	C	0.532	0.01	0.002
	rs4818005	A	G	0.581	-0.011	0.002
	rs4822102	T	C	0.618	-0.008	0.002
	rs4837631	T	C	0.446	-0.009	0.002
	rs4877285	A	G	0.668	-0.009	0.001
	rs4912332	T	C	0.491	0.008	0.002
	rs540860	G	A	0.543	0.01	0.002
	rs55786907	G	A	0.162	0.009	0.002
	rs58400863	A	G	0.347	-0.01	0.002
	rs59537158	T	C	0.214	0.013	0.002
	rs6050446	G	A	0.971	0.035	0.005
	rs61533748	C	T	0.384	0.009	0.002
	rs61886926	T	C	0.384	-0.01	0.002
	rs61959481	A	G	0.21	-0.011	0.002
	rs62007780	T	G	0.416	-0.008	0.002
	rs62193862	A	G	0.1	0.015	0.003
	rs62246017	A	G	0.323	-0.008	0.001
	rs6265	T	C	0.188	-0.017	0.002
	rs6437769	T	C	0.581	0.008	0.002
	rs6438436	T	C	0.816	0.015	0.002
	rs644740	T	C	0.457	-0.008	0.002
	rs6452785	T	C	0.474	-0.015	0.002
	rs6497840	A	G	0.707	0.01	0.002
	rs6568832	A	G	0.754	0.009	0.001
	rs67050670	G	A	0.229	-0.011	0.002
	rs6731872	G	T	0.826	0.018	0.002
	rs6750529	T	C	0.744	0.011	0.002
	rs6756212	T	C	0.535	-0.019	0.002
	rs67777803	T	G	0.172	-0.014	0.002
	rs6874731	G	T	0.484	0.009	0.002
	rs6890961	T	C	0.624	-0.009	0.001
	rs6936160	T	C	0.698	0.01	0.001
	rs6948707	G	T	0.419	0.013	0.002
	rs6986430	C	T	0.222	-0.012	0.001
	rs7024924	C	T	0.174	0.011	0.002
	rs7072776	G	A	0.712	-0.014	0.002
	rs7134009	C	T	0.287	-0.009	0.002
	rs71367544	T	C	0.203	0.01	0.002
	rs71592686	C	T	0.274	0.012	0.002
	rs71602617	T	C	0.216	-0.01	0.002
	rs72780746	C	T	0.173	-0.014	0.002
	rs72938304	A	G	0.113	-0.013	0.003
	rs748832	G	A	0.371	0.009	0.002
	rs75919030	C	T	0.267	-0.011	0.002
	rs7631379	C	T	0.206	0.012	0.002
	rs76608582	A	C	0.049	-0.027	0.004
	rs7696257	A	G	0.366	0.007	0.002
	rs77215829	C	A	0.131	-0.013	0.002
	rs77283305	A	G	0.306	-0.007	0.001
	rs7743165	G	T	0.495	0.01	0.002
	rs7809303	A	G	0.325	-0.012	0.002
	rs7836565	T	C	0.718	-0.009	0.002
	rs7929518	G	A	0.773	0.012	0.002
	rs7943721	A	G	0.829	-0.012	0.002
	rs7969559	G	A	0.713	-0.01	0.002
	rs8005334	G	T	0.36	0.01	0.002
	rs8096225	C	A	0.703	0.008	0.002
	rs876793	C	T	0.349	-0.009	0.001
	rs9288999	A	G	0.735	0.011	0.002
	rs9302604	G	A	0.435	0.011	0.002
	rs9323328	G	A	0.537	-0.008	0.002
	rs951740	A	G	0.625	0.016	0.002
	rs9540731	T	C	0.509	-0.009	0.002
	rs9545155	C	T	0.478	-0.009	0.002
	rs9826984	A	G	0.542	-0.009	0.002
	rs9922607	T	C	0.2	-0.012	0.002
Comprehensive Smoking Index
	rs10052591	T	C	0.573	0.012	0.002
	rs10226228	A	G	0.63	-0.016	0.002
	rs10282292	C	T	0.362	0.013	0.002
	rs1050847	C	T	0.426	0.011	0.002
	rs10879871	T	G	0.343	-0.014	0.002
	rs10918701	G	A	0.372	0.012	0.002
	rs11210229	A	G	0.384	0.017	0.002
	rs112282219	G	A	0.959	-0.033	0.005
	rs11255908	T	G	0.743	-0.015	0.002
	rs113382419	C	A	0.889	-0.041	0.003
	rs11768481	C	A	0.666	0.013	0.002
	rs11783093	C	T	0.839	0.023	0.003
	rs11861214	G	T	0.784	0.014	0.002
	rs11948770	T	C	0.768	-0.015	0.002
	rs12202536	A	G	0.513	-0.012	0.002
	rs12244388	G	A	0.661	-0.019	0.002
	rs1246265	T	C	0.305	-0.013	0.002
	rs12623702	A	G	0.613	-0.014	0.002
	rs12708665	A	G	0.285	-0.013	0.002
	rs12831617	C	T	0.764	-0.013	0.002
	rs12967855	A	G	0.331	0.012	0.002
	rs13009008	A	G	0.328	0.012	0.002
	rs13016665	C	A	0.577	-0.012	0.002
	rs13153393	A	G	0.884	-0.02	0.003
	rs13296519	G	T	0.606	-0.014	0.002
	rs136233	A	G	0.809	-0.014	0.003
	rs147412694	G	A	0.85	-0.017	0.003
	rs17309874	G	A	0.74	-0.016	0.002
	rs17553262	A	C	0.885	-0.018	0.003
	rs17576594	G	A	0.724	0.016	0.002
	rs1922018	C	T	0.364	0.014	0.002
	rs1931263	G	T	0.51	-0.011	0.002
	rs1933270	T	G	0.364	0.013	0.002
	rs202645	A	G	0.203	-0.015	0.002
	rs2062882	G	A	0.587	-0.012	0.002
	rs2254710	C	A	0.236	0.013	0.002
	rs245774	A	G	0.272	-0.013	0.002
	rs2675638	G	A	0.581	0.012	0.002
	rs2838834	C	T	0.699	-0.013	0.002
	rs28485305	C	T	0.631	0.012	0.002
	rs2867112	T	G	0.835	0.021	0.003
	rs2890772	G	T	0.413	-0.02	0.002
	rs326341	G	A	0.525	0.014	0.002
	rs329120	C	T	0.581	0.014	0.002
	rs34866095	A	G	0.686	-0.012	0.002
	rs348809	A	G	0.348	-0.012	0.002
	rs35169606	T	G	0.612	0.013	0.002
	rs35175834	G	A	0.788	-0.024	0.002
	rs35343344	C	A	0.733	0.013	0.002
	rs359243	T	C	0.393	-0.013	0.002
	rs369230	G	T	0.308	-0.013	0.002
	rs3742365	T	C	0.595	-0.016	0.002
	rs3811038	T	C	0.724	-0.014	0.002
	rs3896224	A	G	0.585	0.014	0.002
	rs421983	T	C	0.519	0.013	0.002
	rs4391802	A	G	0.707	0.015	0.002
	rs4543592	T	C	0.52	-0.012	0.002
	rs4671357	T	C	0.519	-0.014	0.002
	rs4731925	C	T	0.316	-0.012	0.002
	rs4814873	C	T	0.767	0.014	0.002
	rs4949465	T	C	0.87	-0.017	0.003
	rs4957528	A	C	0.208	-0.015	0.002
	rs549845	G	A	0.301	0.016	0.002
	rs57611503	G	A	0.485	0.011	0.002
	rs6011779	C	T	0.191	0.028	0.003
	rs60952428	T	C	0.909	0.019	0.003
	rs6119897	G	A	0.762	-0.018	0.002
	rs62098013	G	A	0.64	-0.012	0.002
	rs62135536	C	T	0.968	0.035	0.006
	rs62155874	A	G	0.873	-0.024	0.003
	rs62175972	T	C	0.966	0.031	0.006
	rs624833	T	G	0.695	0.013	0.002
	rs6598539	T	C	0.489	-0.012	0.002
	rs6741228	T	C	0.433	0.011	0.002
	rs67596067	G	A	0.649	-0.013	0.002
	rs6778080	T	C	0.267	0.016	0.002
	rs6779302	G	T	0.633	-0.013	0.002
	rs6935954	A	G	0.421	0.014	0.002
	rs6957896	C	T	0.503	-0.011	0.002
	rs6962772	A	G	0.846	0.016	0.003
	rs7039819	G	A	0.427	0.013	0.002
	rs7077678	C	T	0.623	0.012	0.002
	rs71367545	G	A	0.791	-0.015	0.002
	rs7155595	A	C	0.674	-0.013	0.002
	rs71627581	G	A	0.889	0.019	0.003
	rs72678864	G	A	0.829	0.018	0.003
	rs7297175	T	C	0.431	-0.012	0.002
	rs732083	G	A	0.333	0.012	0.002
	rs73220544	A	C	0.842	-0.016	0.003
	rs7333559	G	A	0.212	0.015	0.002
	rs74086911	G	A	0.925	0.021	0.004
	rs7519626	C	T	0.324	0.012	0.002
	rs7528604	G	A	0.566	0.014	0.002
	rs7553348	G	A	0.438	0.014	0.002
	rs7569203	A	C	0.689	-0.016	0.002
	rs75742406	G	A	0.739	0.014	0.002
	rs76608582	C	A	0.953	0.031	0.005
	rs7766610	C	A	0.183	0.018	0.003
	rs7807019	A	G	0.54	-0.015	0.002
	rs8042134	T	G	0.541	-0.014	0.002
	rs8042849	C	T	0.342	0.028	0.002
	rs860326	C	T	0.428	0.012	0.002
	rs8614	C	A	0.817	-0.017	0.003
	rs889398	C	T	0.588	0.013	0.002
	rs9842947	C	T	0.326	-0.013	0.002
	rs986391	G	A	0.367	0.016	0.002
	rs9904288	T	C	0.708	0.012	0.002
	rs9919670	G	A	0.612	-0.022	0.002
Drinks per Week
	rs10236149	G	A	0.123	-0.013	0.002
	rs10438820	T	C	0.702	0.009	0.002
	rs10506274	T	G	0.484	-0.009	0.001
	rs10750025	T	C	0.686	0.01	0.002
	rs10753661	A	G	0.684	-0.009	0.002
	rs10978550	C	T	0.206	-0.012	0.002
	rs11030084	T	C	0.184	-0.011	0.002
	rs11692435	A	G	0.085	0.017	0.003
	rs11940694	G	A	0.597	0.026	0.001
	rs12088813	C	A	0.267	-0.009	0.002
	rs1217091	C	T	0.812	0.012	0.002
	rs1229984	C	T	0.963	0.151	0.004
	rs1260326	C	T	0.601	0.021	0.001
	rs12655091	A	G	0.53	-0.008	0.001
	rs12795042	C	A	0.623	-0.008	0.002
	rs12907323	G	A	0.411	0.008	0.001
	rs13024996	A	C	0.364	-0.011	0.002
	rs13032049	G	A	0.283	0.01	0.002
	rs13107325	T	C	0.072	-0.028	0.003
	rs13250583	T	C	0.213	-0.01	0.002
	rs13383034	T	C	0.329	0.015	0.002
	rs17177078	T	C	0.063	-0.022	0.003
	rs17665139	T	C	0.149	-0.012	0.002
	rs2011092	C	T	0.339	-0.009	0.002
	rs2165670	A	G	0.106	0.023	0.002
	rs2472297	T	C	0.249	0.011	0.002
	rs281379	A	G	0.508	0.014	0.001
	rs2854334	G	A	0.615	0.009	0.001
	rs28680958	A	G	0.217	-0.011	0.002
	rs28929474	T	C	0.018	-0.037	0.005
	rs35034355	A	G	0.521	-0.008	0.001
	rs3748034	T	G	0.143	-0.012	0.002
	rs378421	A	G	0.404	-0.011	0.001
	rs3803800	G	A	0.786	0.011	0.002
	rs3809162	G	A	0.397	0.009	0.001
	rs4092465	G	A	0.635	-0.008	0.002
	rs4548913	A	G	0.632	-0.008	0.002
	rs4815364	A	G	0.616	0.009	0.001
	rs4842786	A	G	0.584	-0.009	0.001
	rs4916723	C	A	0.416	-0.01	0.001
	rs4938230	A	C	0.842	0.013	0.002
	rs55872084	T	G	0.235	0.01	0.002
	rs55932213	G	A	0.736	0.009	0.002
	rs56030824	A	G	0.322	-0.012	0.002
	rs56337305	C	T	0.383	-0.01	0.001
	rs58107686	A	C	0.328	-0.01	0.002
	rs62250685	G	A	0.614	-0.014	0.002
	rs6460047	C	T	0.208	0.012	0.002
	rs6787172	G	T	0.554	-0.008	0.001
	rs682011	C	T	0.559	0.008	0.001
	rs6951574	C	T	0.458	0.013	0.001
	rs705687	G	A	0.785	-0.011	0.002
	rs7074871	A	G	0.255	-0.009	0.002
	rs72859280	T	G	0.036	0.023	0.004
	rs77165542	T	C	0.035	-0.026	0.004
	rs7950166	T	C	0.637	-0.01	0.002
	rs823114	A	G	0.553	0.009	0.001
	rs828867	A	G	0.545	0.009	0.001
	rs9607814	A	C	0.2	-0.01	0.002
	rs9950000	T	C	0.395	-0.009	0.001
