# Supplementary material for: A multivariable Mendelian randomization analysis investigating smoking and alcohol consumption in oral and oropharyngeal cancer
Source: Nat Commun. 2020 Nov 27;11:6071. doi: 10.1038/s41467-020-19822-6 (PMC7695733; doi:10.1038/s41467-020-19822-6)
Supplement: Supplementary file 6 — Supplementary Data 2 [file 41467_2020_19822_MOESM6_ESM.xlsx]

## Sheet: Supplementary Data 2
Supplementary Data 2 Summary-level data from GAME-ON.
SNP	Effect allele	Other allele	Beta	Standard error (SE)
rs1229984	A	G	-0.582143	0.0711568
rs3810496	C	T	0.095492	0.0277976
rs4674993	G	A	-0.108031	0.0338468
rs71627581	A	G	-0.130792	0.0449009
rs71367544	T	C	0.0964005	0.0339711
rs10945141	A	G	-0.0824038	0.030844
rs951740	A	G	0.0735292	0.027673
rs13107325	A	G	-0.135705	0.0515171
rs71367545	A	G	0.0899321	0.0343635
rs62007780	T	G	-0.0683859	0.0275515
rs3764351	A	G	0.0682192	0.02792
rs4671357	C	T	0.0656005	0.0271823
rs13009008	G	A	-0.0659262	0.0281113
rs4759229	G	A	0.0672847	0.0293714
rs986391	A	G	-0.0627268	0.0275984
rs9288999	A	G	0.068406	0.0303298
rs28929474	T	C	-0.261625	0.116189
rs136233	G	A	0.0773313	0.034467
rs6936160	T	C	0.0646635	0.0289012
rs2010921	A	G	0.0650384	0.0297488
rs12739243	C	T	-0.0710664	0.0331007
rs62246017	A	G	-0.0638987	0.029841
rs6011779	T	C	-0.0682788	0.0323314
rs7696257	A	G	0.0584576	0.0277192
rs3742365	C	T	0.0568528	0.0274187
rs2165670	A	G	0.0955829	0.0465214
rs2890772	T	G	0.0552455	0.0270323
rs17665139	T	C	-0.0800177	0.0392954
rs12022778	C	A	0.0685928	0.0337658
rs2939756	A	G	-0.054245	0.0267342
rs7134009	C	T	-0.0583709	0.0291077
rs77215829	C	A	0.0819486	0.0410825
rs549845	A	G	-0.0560414	0.0283529
rs732083	A	G	0.0548669	0.0279887
rs12907323	G	A	0.052877	0.0270796
rs6731872	G	T	0.0668172	0.0359349
rs6460047	C	T	0.0618474	0.0334069
rs13261666	T	G	-0.0496105	0.0268172
rs12967855	G	A	-0.0519251	0.0283255
rs4044321	G	A	-0.0499258	0.0274523
rs10750025	G	A	-0.0521358	0.0288051
rs10052591	C	T	-0.0481404	0.0267794
rs61959481	A	G	-0.0612373	0.0341803
rs889398	A	G	-0.0483503	0.0272694
rs72780746	C	T	0.0610951	0.0344714
rs6962772	G	A	-0.0625139	0.035421
rs4092465	G	A	-0.0501361	0.0286072
rs6265	A	G	-0.061131	0.0351164
rs13437771	G	A	-0.0612373	0.0353251
rs112725451	T	C	0.0591176	0.0344117
rs62193862	A	G	0.0862694	0.0502181
rs221988	C	A	0.0466927	0.0273299
rs12878369	A	C	-0.0461487	0.0270258
rs7333559	A	G	-0.0543506	0.0321528
rs290601	T	C	0.0499324	0.02974
rs12655091	A	G	0.0443996	0.0267385
rs10236149	G	A	-0.0607059	0.0376819
rs6598539	C	T	0.0433468	0.0269976
rs6778080	A	G	0.0473606	0.0295306
rs4815364	A	G	0.0443039	0.0276633
rs2011092	G	A	-0.0470916	0.029445
rs245774	G	A	0.0472652	0.0295617
rs2867112	G	T	-0.0580529	0.0364099
rs11692435	A	G	-0.0812101	0.0512015
rs6957896	T	C	-0.0429075	0.0274967
rs11030084	T	C	-0.0549843	0.0352548
rs7077678	T	C	0.0426763	0.0273778
rs10918701	A	G	-0.0430119	0.0277038
rs55932213	G	A	-0.0474061	0.0306802
rs10978550	G	A	-0.0524519	0.0339457
rs6119897	A	G	0.0485044	0.0318128
rs4957528	C	A	0.0542041	0.0355695
rs11162019	T	C	0.0418135	0.0277366
rs56337305	C	T	-0.0418642	0.0278482
rs61533748	C	T	0.0413339	0.0283797
rs2587507	A	G	-0.0389487	0.0268336
rs3803800	G	A	0.0460244	0.0323791
rs9904288	G	A	-0.0414472	0.0291936
rs71592686	C	T	0.0429637	0.0303552
rs1714521	C	A	-0.0388448	0.0274776
rs72938304	A	G	-0.0615563	0.0435636
rs12795042	A	C	0.0385474	0.0273704
rs10233018	G	A	0.0372958	0.0265752
rs10438820	T	C	-0.040822	0.0291151
rs1889571	G	T	0.0577027	0.0413961
rs1106363	T	C	-0.0381173	0.0276004
rs11940694	A	G	-0.0371828	0.0269859
rs59537158	T	C	0.0473606	0.034531
rs1449012	T	C	-0.0371828	0.0271912
rs34399632	G	A	0.0478373	0.0353271
rs12195240	A	G	0.0393169	0.0294501
rs11057005	G	A	-0.0365603	0.0274098
rs9842947	T	C	0.0392207	0.0297273
rs11768481	A	C	-0.0416557	0.0318675
rs10789369	G	A	-0.0350056	0.0269572
rs6741228	C	T	-0.0347985	0.0267977
rs11783093	T	C	0.0485997	0.0377051
rs4391802	G	A	-0.0382212	0.0298214
rs1373178	G	T	-0.0343844	0.0274597
rs12027999	C	T	-0.0559356	0.0450633
rs4818005	A	G	0.0334348	0.0270048
rs281296	A	G	0.0343048	0.0277605
rs2378662	A	G	-0.034074	0.0276558
rs378421	A	G	-0.0337636	0.0276717
rs1733760	C	T	0.0331446	0.0272102
rs112282219	A	G	0.0917584	0.0753452
rs113230003	A	G	-0.0373904	0.0307151
rs12130857	A	G	0.0343048	0.0282457
rs7072776	A	G	0.0348844	0.0287411
rs9607814	A	C	-0.0404054	0.033458
rs4727189	C	T	-0.0329365	0.027342
rs58107686	A	C	0.0336282	0.0281095
rs7836565	T	C	-0.0343844	0.0287657
rs10506274	T	G	-0.0316971	0.0265507
rs2854334	G	A	0.0333381	0.028036
rs10279261	A	G	-0.0331432	0.0279767
rs6935954	A	G	0.0333381	0.0281939
rs35175834	A	G	0.0374884	0.0318159
rs6756212	T	C	-0.031078	0.0265618
rs6750529	T	C	-0.0354199	0.0304924
rs7297175	C	T	0.0324672	0.0280485
rs13024996	A	C	-0.0323166	0.0280104
rs75742406	A	G	-0.0368715	0.0320373
rs326341	A	G	-0.0309748	0.0271078
rs10853981	A	G	0.0317893	0.0278834
rs11210229	G	A	-0.0299439	0.0265834
rs202645	G	A	0.0370067	0.0329476
rs10914684	A	G	0.0317893	0.0283082
rs1030015	C	A	0.0292675	0.0263185
rs624833	G	T	0.0316924	0.0286559
rs3748034	T	G	0.0429637	0.0388472
rs72859280	T	G	-0.0877389	0.079558
rs9919670	A	G	-0.0297378	0.026976
rs540860	G	A	0.0296559	0.0270712
rs1445649	C	T	-0.028914	0.0267866
rs6890961	T	C	-0.0308717	0.0287102
rs67050670	G	A	0.0327576	0.0306242
rs7929518	G	A	-0.0324199	0.0304126
rs11713899	C	A	-0.0381173	0.0359089
rs4949465	C	T	0.0419094	0.0396086
rs2155646	C	T	-0.0283995	0.0269595
rs8614	A	C	0.0390284	0.0370942
rs9922607	T	C	0.034981	0.0333411
rs74086911	A	G	0.0516432	0.0495698
rs1772572	A	C	0.0293646	0.0282026
rs11861214	T	G	-0.0328332	0.031591
rs17309874	A	G	0.0332413	0.0320094
rs2063976	T	C	-0.0292229	0.0281625
rs1109480	A	G	-0.0288111	0.0279559
rs57611503	A	G	-0.0290169	0.0282973
rs359243	C	T	-0.0281937	0.0278162
rs1901477	G	A	0.0267393	0.0265032
rs4877285	A	G	0.0291704	0.0289128
rs3847244	T	C	0.0277124	0.0275339
rs1260326	C	T	0.0274206	0.0273479
rs7809303	A	G	-0.0280909	0.028067
rs13007361	A	G	0.0324672	0.032583
rs75919030	C	T	0.0301412	0.0303945
rs1811739	A	G	0.0308201	0.0312354
rs11948770	C	T	0.0309171	0.0313525
rs13392222	C	A	0.0376811	0.0383883
rs72678864	A	G	-0.0374942	0.0385983
rs1246265	C	T	0.027907	0.0291176
rs2472297	T	C	0.0343048	0.0362925
rs9826984	A	G	0.0253753	0.0268672
rs1381775	C	T	-0.0273712	0.0291499
rs876793	C	T	0.026934	0.0289277
rs9323328	A	G	0.0243999	0.0262483
rs4752018	A	C	-0.028914	0.0311483
rs3896224	G	A	-0.0247026	0.0267458
rs7743165	G	T	0.0243023	0.0265362
rs369230	T	G	0.0275179	0.0300656
rs113382419	A	C	0.04095	0.0449496
rs35343344	A	C	-0.0282966	0.0312619
rs2901785	A	G	-0.0241902	0.0267468
rs6951574	C	T	0.0244975	0.0271634
rs13110073	C	T	0.0239118	0.0265569
rs7807019	G	A	0.0236189	0.0265041
rs62155874	G	A	0.0356567	0.0404125
rs12714017	C	T	0.022935	0.0265888
rs1217091	C	T	0.0289761	0.0336336
rs10226228	G	A	0.0235212	0.0274644
rs117657830	G	A	-0.0601747	0.0704212
rs58400863	A	G	-0.0242927	0.028435
rs4814873	T	C	-0.0262413	0.0318436
rs1381287	T	C	-0.0216323	0.0264914
rs8096225	C	A	0.0236189	0.0289423
rs1139897	A	G	-0.0258308	0.0320777
rs8042849	T	C	-0.0218367	0.0273169
rs6452785	T	C	0.0207825	0.0260746
rs10966092	C	T	0.0232281	0.0302018
rs1931263	T	G	-0.0202027	0.0262793
rs9950000	T	C	-0.020611	0.0268217
rs6874731	C	A	0.0201947	0.0263529
rs7519626	T	C	0.0215658	0.028347
rs4912332	T	C	0.0196065	0.0260381
rs73220544	C	A	0.0283931	0.0378205
rs34553878	G	A	-0.0341775	0.0455646
rs12474587	T	G	0.0199987	0.0269043
rs12244388	A	G	-0.0196926	0.0268568
rs4476253	A	G	0.0226417	0.0311627
rs9540731	T	C	-0.0192848	0.0266179
rs13296519	T	G	0.0198026	0.0274045
rs160631	G	T	0.0208805	0.0291253
rs17197663	A	G	0.028879	0.0403619
rs10282292	G	A	-0.0192848	0.0270123
rs1922018	T	C	-0.0198966	0.0278878
rs7943721	A	G	-0.0252152	0.035491
rs4837631	T	C	-0.0187752	0.0264615
rs1549979	G	A	-0.0213258	0.0301964
rs6050446	G	A	0.0687795	0.0976917
rs34342129	C	T	-0.0183677	0.0261583
rs62250685	A	G	-0.0210194	0.0301422
rs13016665	A	C	0.0184291	0.0267792
rs3934797	A	G	-0.0238829	0.0352729
rs4842786	G	A	0.0179381	0.0266317
rs2925128	T	C	-0.0178585	0.026574
rs67777803	T	G	0.0235212	0.0351763
rs2289791	T	G	0.0198026	0.030081
rs9302604	G	A	0.0176434	0.0268568
rs10953957	A	G	0.0176434	0.0270815
rs6787172	G	T	-0.0170444	0.0262473
rs2062882	A	G	-0.0186733	0.0290455
rs1008078	T	C	0.0171521	0.0267858
rs6438436	T	C	0.0221528	0.0346359
rs4790874	T	C	0.0171521	0.0268424
rs7950166	T	C	-0.0154183	0.0268953
rs12202536	G	A	0.0148886	0.0264379
rs4264267	T	C	-0.0147076	0.0261835
rs7569203	C	A	-0.0155198	0.0277146
rs7155595	C	A	0.0156765	0.0281244
rs2279829	A	G	-0.0172479	0.031347
rs17177078	T	C	-0.0296348	0.0539157
rs62175972	C	T	-0.0401972	0.0740763
rs828867	A	G	0.0143959	0.0271559
rs1050847	T	C	-0.0144032	0.0273454
rs10879871	G	T	0.0141987	0.0273093
rs11791671	T	C	-0.026036	0.051329
rs1150668	G	T	0.0137056	0.0276314
rs62098013	A	G	-0.0139975	0.0283557
rs55786907	G	A	-0.016841	0.0342712
rs1116690	G	A	0.014593	0.0299518
rs12831617	T	C	0.014593	0.0302896
rs348809	G	A	0.0123237	0.0264087
rs17576594	A	G	-0.013592	0.0292913
rs6568832	A	G	-0.013592	0.0292913
rs42417	G	A	0.0128175	0.0276966
rs34866095	G	A	0.0127188	0.0276235
rs7528604	A	G	-0.0113643	0.0258647
rs7766610	A	C	0.0140015	0.0319866
rs13383034	T	C	-0.0120726	0.0276319
rs147412694	A	G	-0.0171462	0.0393554
rs682011	A	G	-0.0111621	0.0256524
rs3811038	G	A	0.0119286	0.0283858
rs1291821	G	A	0.0111377	0.0266162
rs748832	G	A	-0.0110609	0.0266321
rs13906	T	C	0.0158733	0.0385095
rs56030824	A	G	0.0113355	0.0275733
rs60952428	C	T	-0.0190809	0.0464137
rs17229285	T	C	-0.0105555	0.0257783
rs6779302	T	G	-0.0106566	0.0264285
rs12517438	G	T	0.0102473	0.0260439
rs12708665	G	A	0.0109399	0.0280163
rs62135536	T	C	0.0341115	0.0887707
rs1187820	T	C	-0.00984834	0.0258745
rs35034355	A	G	-0.00974735	0.0257369
rs1435672	C	T	0.00975229	0.0258328
rs7631379	C	T	-0.0116678	0.0319441
rs281379	A	G	0.00945516	0.0259341
rs77165542	T	C	0.0312079	0.0868152
rs12918191	G	A	-0.0107577	0.0299708
rs7969559	G	A	0.0100493	0.0282086
rs4731925	T	C	0.00975229	0.0275408
rs28485305	T	C	-0.00914166	0.0262036
rs12623702	G	A	-0.00924258	0.0265235
rs4916723	C	A	0.00925702	0.0266778
rs3218116	T	C	0.0104453	0.0302424
rs28441558	G	A	-0.0204068	0.0595929
rs6948707	G	T	0.00866237	0.0255057
rs4938230	A	C	0.0114344	0.0339487
rs4543592	C	T	0.00846408	0.0255975
rs7074871	A	G	0.00925702	0.0286201
rs11642231	A	G	-0.00863719	0.0270048
rs13153393	G	A	0.0134097	0.0419614
rs2796793	A	G	0.00786896	0.0253973
rs6497840	A	G	-0.00823381	0.0279192
rs7553348	A	G	0.00737275	0.0256238
rs6437769	T	C	0.00727348	0.0254435
rs17553262	C	A	-0.0116678	0.0411793
rs8042134	G	T	0.00737275	0.0261681
rs11076962	C	T	-0.00783058	0.0283822
rs35169606	G	T	-0.0077298	0.0290376
rs2710634	C	T	-0.00672255	0.0253422
rs61886926	T	C	0.00667766	0.0264158
rs10490159	T	C	0.00637961	0.0256818
rs10753661	A	G	0.00677698	0.0273252
rs1022376	C	T	0.00598207	0.0251707
rs118202	T	G	0.00737275	0.0313903
rs1933270	G	T	-0.00591747	0.0259116
rs2254710	A	C	0.00677698	0.030803
rs11255908	G	T	-0.00601807	0.0277895
rs6986430	C	T	0.00618086	0.0292586
rs3820277	T	G	-0.00521357	0.0251378
rs2526390	T	C	0.00548493	0.0267546
rs329120	A	G	-0.00511305	0.0249568
rs13032049	G	A	0.00568382	0.0302113
rs823114	A	G	0.00468899	0.0252265
rs55872084	T	G	0.00568382	0.0308434
rs13250583	T	C	-0.00521357	0.0313733
rs28680958	A	G	0.00468899	0.0293954
rs16826827	C	T	-0.00581688	0.0376304
rs3809162	G	A	0.00389242	0.0252898
rs644740	T	C	0.00369317	0.0244836
rs1126757	T	C	-0.00370686	0.0251305
rs12088813	C	A	-0.00420885	0.0288736
rs11594623	C	T	-0.00430927	0.0298085
rs35656245	A	G	0.00399202	0.0279498
rs1514176	A	G	0.00349389	0.0246003
rs2838834	T	C	0.00369317	0.0267593
rs10885480	C	T	-0.00400802	0.0292389
rs2675638	A	G	0.00329457	0.0250111
rs77283305	A	G	-0.00350614	0.0272831
rs7039819	A	G	-0.00320513	0.0253371
rs1385108	T	C	-0.00350614	0.0285644
rs2319545	A	C	0.00389242	0.0353902
rs67596067	A	G	0.00279609	0.0269736
rs4548913	A	G	0.00249688	0.0253043
rs705687	G	A	0.0028958	0.0308222
rs7024924	C	T	0.00269636	0.0304974
rs860326	T	C	-0.00220242	0.0254557
rs76608582	A	C	0.00737275	0.0921345
rs8005334	G	T	-0.002002	0.0253184
rs71602617	T	C	-0.00240289	0.0308644
rs329124	G	A	-0.0011006	0.0238687
rs4822102	T	C	-0.0011006	0.0249045
rs9545155	C	T	0.0009995	0.0239542
rs11611651	A	G	0.00169856	0.0453303
rs421983	C	T	0.00019998	0.0236243
